# Supplementary material for: The type VI secretion system of Xanthomonas phaseoli pv. manihotis is involved in virulence and in vitro motility
Source: BMC Microbiol. 2021 Jan 6;21:14. doi: 10.1186/s12866-020-02066-1 (PMC7788950; doi:10.1186/s12866-020-02066-1)
Supplement: Supplementary file 1 — Additional file 1: Table S1. TBLASTN and BLASTP of homologous structural genes of Pseudomonas aeruginosa T6SS selected. Homologous structural genes of Pseudomonas aeruginosa T6SS selected by TBLASTN (Altschul et al., 1997) against the genomes of Xanthomonas citri subsp. citri str. 306 (Xcc), Xanthomonas euvesicatoria str. 85–10 (Xeu) and Xanthomonas phaseoli pv. manihotis str. CIO151 (Xpm). Similarity of structural genes of Pseudomonas aeruginosa T6SS selected by BLASTP against the genomes of Xanthomonas oryzae pv. oryzae str. PXO 099 (Xoo), Xanthomonas campestris pv. campestris str. ATCC 33913 (Xcac) and Xanthomonas albilineans GPE PC73 (Xalb). Colors follow the same guidelines as in Fig. 1. Table S2. Bacterial strains and plasmids used in this study. Derivative strains of Xanthomonas phaseoli pv. manihotis str. CIO151 (Xpm) with knockouts in T6SS genes. Table S3. List of primers used in this study. Table S4. Analysis of Xanthomonas genomes with or without T6SS genes. Results of BLASTP and ORTHOMCL analyses show that the reconstructed T6SS clusters in Xanthomonas contain between twelve and sixteen genes. Table S5. Structural genes of type VI secretion system of Xanthomonas. Distribution of type VI secretion system gene clusters in 14 strains of Xanthomonas. For each strain of Xanthomonas, the genes found in T6SS are divided by clusters (I, II and II) and are shown with gene, protein and product sizes. Table S6. Results of the search for T6SS-encoding genes in the genomes of Xanthomonas perforans (Xp 91–118), Xanthomonas cassavae str. CFBP4642 and Xanthomonas axonopodis str. 29 with EDGAR 2.0. EDGAR displays the orthologous genes in each genome. For each gene, the nomenclature and annotation are denoted. Table S7. Localization, protein family and motif prediction of T6SS proteins in Xpm. The core proteins of T6SS were subjected to in silico analyses for subcellular localization using PSORT, prediction of transmembrane domains (TMpred), domain prediction (INTERPRO, C [file 12866_2020_2066_MOESM1_ESM.xlsx]

## Sheet: S1
Table S1. Table S1. TBLASTN and BLASTP of homologous structural genes of Pseudomonas aeruginosa T6SS selected. Homologous structural genes of Pseudomonas aeruginosa T6SS selected by TBLASTN (Altschul et al., 1997) against the genomes of Xanthomonas citri subsp. citri str. 306 (Xcc), Xanthomonas euvesicatoria str. 85-10 (Xeu) and Xanthomonas phaseoli pv. manihotis str. CIO151 (Xpm). Similarity of …
Gene /Tss Xeu	P. aeruginosa	Genome of Xcc				Genome of Xeu				Genome of Xpm CIO151				Genome of PX099				Genome of Xcac				Genome of Xalb
		Gene ID	E- value	% Identity	Score	Gene ID	E- value	% Identity	Score	Gene	E- value	% Identity	Score	Gene ID	E- value	% Identity	Score	Gene ID	E- value	% Identity	Score	Gene ID	E- value	% Identity	Score
impA/ tssA	PA0082	XAC4112 - AAM38947	8e-46	36.54%	169	XCV4202 - AOY67492	3e-45	0.43	167	xanmn_chr15_0102	1e-26	0.41	405	PXO_00245 ACD58225	5e-33	0.35	132	AAM43244 - XCC4023	4e-12	0.47	139	No hits found
						XCV2143 - AOY69055	4e-34	0.38	135					ACD57964	1e-06	34%%	52.4
ppkA	PA0074	AAM38951 -XAC4116	2e-26	0.35	117	3729434 -XCV4206	3e-26	0.35	116	xanmn_chr15_0113	0.0	0.38	314	6305108 PXO_00247	2e-23	0.31	108	1001031-XCC0602	0.20	0.38	35	8700798 XALc_0774	1	0.31	32.7
						XCV2141	2e-23	0.31	107
pppA/ tagF	PA0075	AAM38953 - XAC4117	2e-39	0.41	160	3729435- XCV4207	2e-39	0.42	157	xanmn_chr15_0105	1e-129	0.43	421	6307706 PXO_02467	1e-36	0.4	149	1001506 XCC0989	3e-36	0.4	147	8702528 XALc_0600	1e-30	0.37	129
						XCV2140	1e-32	0.37	135
	PA0077	AAM38954 -XAC4119	1e-140	0.37	496	3730392 - XCV2138	1e-126	0.34	450	xanmn_chr15_0330	1e-159	0.52	979	6305105 sciS	4e-121	0.34	432	No hits found				No hits found
icmF1/ tssM						3729379-XCV4209	3e-118	0.43	422
ompA/tssL	PA0078	AAM38955 - XAC4120	4e-53	0.37	189	3729380 -XCV4210	1e-53	0.37	190	XamCg04070	1e-100	0.4	389	6305104 ompA	8e-51	0.38	201	1001513 - XCC1890	2e-12	0.34	70.1	8701761 XALc_2335	2e-06	0.34	50.4
						XCV2137	1e-49	0.37	170
vasF/ tssK	PA0079	AAM38956 - XAC4121	1e-111	0.5	399	3729381-XCV4211	6e-112	0.5	399	xanmn_chr15_0106	0.0	0.5	1075	6307275 PXO_02042	5e-41	0.3	165	1000103 XCC3544	4	0.43	29.3	No hits found
						3729381-XCV2136	5e-100	0.46	360
fha1	PA0081	AAM38957 - XAC4122	7e-26	0.36	114	3730389-XCV2135	2e-26	0.4	116	XamCg04074	0.0	0.36	272	6305102 PXO_00253	1e-26	0.39	117	No hits found				8701964 XALc_2608	2.6	0.3	30
						XCV4214	2e-24	0.36	108
vgrG/ tssI	PA0091	AAM38959 - XAC4124	4e-121	0.4	431	3732455 - XCV2133	4e-124	0.4	441	xanmn_chr15_0111	0.0	0.39	1086	6305100 PXO_00256	2e-126	0.41	449	No hits found				No hits found
						3729387-XCV4217	4e-52	0.4	427
clpV/ tssH	PA0090	AAM38975 - XAC4140	0.0	0.74	1246	3733170 -XCV4236	0.0	0.73	1234	xanmn_chr15_0336	0.0	0.59	1457	6305097 clpB	0.0	0.7	1112	998294- XCC3070	5e-74	0.4	275	8700761 clpB	1e-73	0.4	274
						3733171-XCV2127	0.0	0.7	1119	xanmn_chr15_0338	1e-168	0.75	1321
impH/ tssG	PA0089	AAM38976 - XAC4141	1e-68	0.47	255	3732449-XCV2126	9e-72	0.45	266	xanmn_chr15_0127	2e-66	0.44	663	6305096 PXO_00260	4e-70	0.45	261	998927 secD	1.1	0.33	30.4	8703208 secD	1.1	0.37	30.4
						3730278-XCV4237	3e-66	0.47	247
impG/ vasA/ tssF	PA0088	AAM38977 - XAC4142	0.0	0.57	692	3730279-XCV4238	0.0	0.56	683	xanmn_chr15_0128	1e-173	0.55	1737	6305095 sciC	0.0	0.54	660	No hits found				No hits found
						3732448-XCV2125	0.0	0.54	668
impE/ tagJ	PA0086	AAM38979 -XAC4144	3e-61	0.49	230	3730281-XCV4240	9e-59	0.47	222	xanmn_chr15_0130	1e-131	0.47	607	6305093 ImpE	8e-45	0.41	176	999822 cypC	3.4	0.46	28.5	No hits found
						3732446-XCV2123	4e-44	0.39	173
hcp/ tssD	PA0085	AAM38980 - XAC4145	3e-20	0.45	93.2	3732445- XCV2122	6e-23	0.45	102	xanmn_chr15_0131	9e-80	0.47	357	3265812 hcp	3e-09	0.29	57.4	No hits found				No hits found
						3730282-XCV4241	4e-20	0.45	92.8
impD/ tssC	PA0084	AAM38981 - XAC4146	0.0	0.73	723	3732444-XCV2121	0.0	0.72	754	xanmn_chr15_0132	0.0	0.74	1951	6305091 sciI	0.0	0.72	749	1001292 XCC4239	7.4	0.28	28.5	8701312 gltB	4.5	0.33	29.3
						3730283-XCV4242	0.0	0.74	736
impB/ tssB	PA0083	AAM38982 - XAC4147	1e-66	0.72	247	3730284-XCV4243	3-e66	0.72	246	xanmn_chr15_0133	6e-95	0.73	604	6305090 PXO_00266	2e-60	0.64	197	No hits found				No hits found
						3732443-XCV2120	4e-58	0.63	219

## Sheet: S2
Table S2. Bacterial strains and plasmids used in this study. Derivative strains of Xanthomonas phaseoli pv. manihotis str. CIO151 (Xpm) with knockouts in T6SS genes.
Strain or plasmid	Relevant characteristicsa	Reference or source
X. phaseoli pv. manihotis strains
CIO 151 Rmr	Wild-type virulent strain Rmr (pME6010)	Gutiérrez, Sonia
		(Unpublished results)
CIO 151 ΔvgrG	Rmr Kmr Cmr CIO 151::ΔvgrG (pME6010)	This study
CIO 151 ΔclpV	Rmr Kmr Cmr CIO 151::ΔclpV (pME6010)	This study
CIO 151 ΔicmF	Rmr Kmr Cmr CIO 151::ΔicmF (pME6010)	This study
CIO 151 Δhcp	Rmr Kmr Cmr CIO 151::Δhcp (pME6010)	This study
CIO 151 Δfha1	Rmr Kmr Cmr CIO 151::Δfha1 (pME6010)	This study
CIO 151 ΔvgrG+vgrG	Rmr Kmr Cmr Tcr CIO 151::ΔvgrG(pBAV226:vgrG)	This study
CIO 151 ΔclpV+clpV	Rmr Kmr Cmr Tcr CIO 151::ΔclpB(pBAV226:clpV)	This study
CIO 151 ΔicmF+icmF	Rmr Kmr Cmr Tcr CIO 151::ΔicmF(pBAV226:icmF)	This study
CIO 151 Δhcp+hcp	Rmr Kmr Cmr Tcr CIO 151::Δhcp(pBAV226:hcp)	This study
Plasmids
pME6010	Broad-host-range vector, Tcr	(Heeb et al., 2000)
pBAV226	GatewayTM expression vector Tcr	(Vinatzer et al., 2006)
	(nptII promoter and C-terminal HA-tag)
pRK2073	Spr, contains Spr helper plasmid	(Aldon et al., 2000)
pAC3.1	Kmr Cmr contains Kmr Cmr and suicide vector	(Castañeda et al., 2005)
a Rmr, Kmr, Spr, Cmr, Apr and Tcr rifampin, kanamycin, spectinomycin, chloramphenicol, ampicillin and tetracycline resistant, respectively.

## Sheet: S3
Table S3: List of primers used in this study. Primers used for
A: Amplification, M: Knockout Mutagenesis, CM: Mutant confirmation.
Name	Function	Sequence	Amplified product	Annealing Temperature
IcmF Fw	A	CACCATGACGATGAAGACGCTGTTG	3732	55.2
IcmF Rv	A	TGCTCATCCGCCGCAC
VgrG Fw	A	caccGTGGATGCTTCGATGCCG	1980	56.5										xanmn_chr15_0333
VgrG Rv	A	TCATCCGATCATGATCAGGCCG
ClpB92 Fw	A	CACCatgatgcgcggcgtcg	1515	54.4
ClpB92 Rv	A	tctcagaggaacgaataaaccatg
Hcp1 Fw	A	CACCATGGCGTTCGACATGCATAT	504	54.5
Hcp1 Rv	A, CM	tcgcgtcaggccttgg
Fha1 Fw	A	CACCgtgtccagttcgcagttgat	1335	55.1
Fha1 Rv	A, CM	gtgctagattccgcgccc
micmF pAC3.1 Fw	M	GAATTCCTGTACTACACGCTCAAGG	539	52.5
micmF pAC3.1Rv	M	CTTAAGATGTAATCGGCTGTGTAGC
mVgrG pAC3.1 Fw	M	GAATTCTTCGATTACCCAGGTACG	533	51.2
mVgrG pAC31. Rv	M	CTTAAGTCCAGAAAGCTCACCAC
mclpB92 pAC3.1 Fw	M	GCGAATTCACGGTGTCGATCTCGTT	833	55.0
mclpB92 pAC3.1 Rv	M	CTTAAGggatgaaacccataccttggt
mHcp pAC3.1 Fw	M	GAATTCgagattccgatcctggcct	367	56.5
mHcp pAC3.1 Rv	M	GAATTCcagcacccttgtcgtcct
mFha1 pAC3.1 Fw	M	GAATTCGAAATCCAGGTACAGGTGCA	550	55.0
mFha1 pAC3.1 Rv	M	GAATTCcgaccacgatggcgaagat
Anid IcmF Rv	CM	CAACGCATCCCAGTAAC		51.2
Anid VgrG Rv	CM	GCTTTGGGTCTTGTTGTC		52.0
Anid ClpB	CM	gaacaacccgatcctggta		54.3
pAC3.1 Fw	CM	atgcttccggctcgtatgtt		56.7

## Sheet: S4
Table S4. Analysis of Xanthomonas genomes with or without T6SS genes. Results of BLASTP and ORTHOMCL analyses show that the reconstructed T6SS clusters in Xanthomonas contain between twelve and sixteen genes.
Abreviation	Species	Pathovar	Strain	Origin	Host	Disease	T6SS genes
Xvm	X. vasicola	musacearum	Kenyan	Kenya	Banana	Banana wilt	Y
Xag42412	X. axonopodis	glycines	42412	na	SoybeanGlycine max	Bacterial pustule	Y
Xag8	X. axonopodis	glycines	8ra	Ames, IA (1980)	Soybean (Glycine max)	Bacterial pustule	Y
Xarj	X. arboricola	juglandis	NCPPB1447	na	Persian (English) walnut (Juglans regia)	Walnut blight	N
XtD	Xanthomonas translucens		DAR61454	Australia (1988)	Wheat	Black chaff	Y
Xfr L	Xanthomonas fragariae		LMG 25863	Belgium	Strawberry	Angular leaf spot	Y
Xpm	X. phaseoli	manihotis	CIO151		Cassava	Bacterial blight	Y
Xff	Xanthomonas fuscans	fuscans	4834-R	France (1998)	Bean	Common bacterial blight	Y
XarL5	X. arboricola		LMG 19145		Strawberry, questioned by Vandroemmeet al., 2013	Disease questioned by Vandroemmeet al., 2013	Y
XarL6	X. arboricola		LMG 19146				Y
XcCFBP	X. cassavae		CFBP 4642	Malawi (1951)	Cassava (Manihot esculenta)	Bacterial necrosis	Y
Xcm18	X. citri	malvacearum	X18	Burkina Faso	Cotton (Gossypium)	Bacterial blight	Y
Xcm20	X. citri	malvacearum	X20				Y
XamG6	X. axonopodis	malvacearum	GSPB 1386	Nicaragua (1986)	Cotton (Gossypiumspec.)	Bacterial blight	Y
XamG8	X. axonopodis	malvacearum	GSPB 2388	Sudan (1994)	Cotton (Gossypiumspec.)	Bacterial blight	Y
Xtg29	X. transclucens	graminis	Xtg29	Switzerland	Italian ryegrass (Lolium multiflorum)	Bacterial wilt	Y
Xcc14	X. campestris	campestris	CN14	Guilin (China) (2003)	Brassica juncea,Brassica rapa	Black rot	N
Xcc15	X. campestris	campestris	CN15			Black rot	N
Xcc16	X. campestris	campestris	CN16			Black rot	N
XacN	X. arboricola	corylina	NCCB 100457	Colorado (USA) (2010)	Turkish Hazel (Corylus colurna)	Leaf spot	N
XccA	X. citri	citri	Aw12879	Florida (USA)	Mexican lime (Citrus aurantifolia)	Citrus canker	Y
Xca5	X. campestris	campestris	Xca5	America	Brassicaceae	Black rot	N
XcJX	X. campestris	na	JX	na	Brassicaceae	Black rot	N
Xvv6	X. vasicola	vasculorum	NCPPB 1326		Sugarcane	Gumming disease	Y
Xvv1	X. vasicola	vasculorum	NCPPB 1381		Sugarcane	Gumming disease	Y
Xvv06	X. vasicola	vasculorum	NCPPB 206		Sugarcane	Gumming disease	Y
Xvm05	X. campestris(vasicola)	musacearum	NCPPB 2005		Banana	Enset wilt	Y
Xvm9	X. campestris(vasicola)	musacearum	NCPPB 4379		Banana	Enset wilt	Y
XvmN	X. campestris(vasicola)	musacearum	NCPPB 4380		Banana	Enset wilt	Y
Xvm4	X. campestris(vasicola)	musacearum	NCPPB 4384		Banana	Enset wilt	Y
Xvm2	X. campestris(vasicola)	musacearum	NCPPB 4392		Banana	Enset wilt	Y
Xvm94	X. campestris(vasicola)	musacearum	NCPPB 4394		Banana	Enset wilt	Y
Xpm65	X. phaseoli	manihotis	65 strains		Cassava (Manihot esculenta)	Bacterial blight	Y
Xcmang	X. citri	mangiferaeindicae	LMG941	India (1957)	Mango (Mangifera indica)	Black spot	y
Xap	X. axonopodis	punicae	LMG859	India	Pomegranate (Punica granatum)	Leaf blight	Y
Xs	X. sacchari		NCPPB4393	Tanzania (2007)	Isolated from insect on diseased Musa species		N
XacF1	X. axonopodis	citrumelo	F1 (FL 1195)	Florida (USA) (1984)	Citrus	Bacterial spot	Y
Xcr	X. campestris	raphani	756C	East Asia	Brassica oleracea var. capitata	Leaf spot	N
XooB	X. oryzae	oryzicola	BLS256	Philippines	Rice	Bacterial streak	Y
Xhc	X. hortorum	carotae	M081	Oregon (USA)	Carrot (Daucus carota)	Bacterial leaf blight	N
XoX8	X. oryzae		X8-1A	Louisiana (USA) (1987)	Rice	Bacterial leaf blight	Y
XoX11	X. oryzae		X11-5A	Texas (USA) (1987)	Rice	Bacterial leaf blight	Y
Xv	X. vesicatoria		1111 (ATCC 35937)	New Zealand	Tomato and pepper	Bacterial spot	Y
Xp	X. perforans		91-118		Tomato	Bacterial spot	Y
Xg101	X. gardneri		101 (ATCC 19865)	Yugoslavia	Tomato and pepper	Bacterial spot	N
Xvm81	X. campestris(vasicola)	musacearum	NCPPB4381	Uganda	Banana	Bacterial wilt (BXW)	Y
XvvN	X. campestris(vasicola)	vasculorum	NCPPB702	Zimbabwe	Sugarcane	Gumming disease	Y
Xfa1	X. fuscans	aurantifolii	ICPB 11122	na	Citrus	Citrus canker	Y
Xfa0	X. fuscans	aurantifolii	ICPB 10535	na	Citrus	Citrus canker	Y
Xalb	X. albilineans	na	GPE PC73	Guadeloupe	Sugarcane	Leaf scald	N
XooP	X. oryzae	oryzae	PXO99A	Los Baños (Philippines)	Rice	Bacterial blight	Y
XccB100	X. campestris	campestris	B100	Italy	Brassica oleracea var. botrytis	Black rot	N
Xeu	X. euvesicatoria	vesicatoria	85-10	Florida (USA) ?	Pepper	Bacterial spot	Y
XooM	X. oryzae	oryzae	MAFF 311018	Japan	Rice	Bacterial blight	Y
Xcc8004	X. campestris	campestris	8004	Sussex (UK), 1958	Cauliflower	Black rot	N
XooK	X. oryzae	oryzae	KACC10331	Korea	Rice	Bacterial blight	Y
Xcc	X. citri	citri	306	unknown	Citrus	Citrus canker	Y
Xcc13	X. campestris	campestris	ATCC 33913	unknown	Cabbage	Black rot	N
Xcarm	Xanthomonas campestris	armoraciae	756C		Horseradish (Armoracia rusticana)	bacterial leaf spot	N
Xvm0	X. campestris(vasicola)	musacearum	JCVI		Banana	Bacterial wilt	Y
Y:Yes	N:No

## Sheet: S5
Table S5: Structural genes of type VI secretion system of Xanthomonas. Distribution of type VI secretion system gene clusters in 14 strains of Xanthomonas. For each strain of Xanthomonas, the genes found in T6SS are divided by clusters (I, II and II) and are shown with gene, protein and product sizes.
CLUSTER III																				Non core Genes Cluster I
Genome	gene	impA/ tssA	ppkA	pppA/ tagF /impM	icmF/tssM	ompA/tssL	vasF/ tssK	fha1	vgrG/ tssI		clpV / tssH	impH / tssG	impG / tssF	GPW_gp25 / tssE	impE / tagJ	hcp / tssD	impD / tssC	impB / tssB		Proteins of Signal transduction mechanisms (PrpC)	DNA-binding transcriptional regulator (LysR / AraC /Crp-Fnr / FeaR)			Transposase / Insertion Sequence (IS family)		Other proteins of T6SS
Xanthomonas vesicatoria (3Xv)	Protein	APP77788.1 (346 aa)	APP75727 (1225 aa) XVE_2018	APP75729 (191 aa) XVE_2020	APP75730 (1176 aa) XVE_2024	APP75731 (416 aa) XVE_2026	APP77790 (444 aa) XVE_2028	APP75735 (437 aa)	APP75737 (654 aa) XVE_3016		APP75748 (924 aa) XVE_2991	APP75749 (346 aa)	APP75750.1 (627 aa)	APP75751 (167 aa)	APP75752 (264 aa) XVE_2983	APP75753 (167 aa) XVE_2981	APP75754 (497 aa) XVE_2979	APP75755 (169 aa) XVE_2977		APP75728 (238 aa)	APP75734 (300 aa)	APP77794.1 (153 aa)	APP75743 (24 aa)	pseudo		APP75738 (95 aa)
	Region	CP018725 2561336-2562376 (-) (1041 bp)	CP018725 2572084-2575761 (-) (3678 bp)	CP018725 2576479-2577054 (-) (576 bp)	CP018725 2577051-2580581 (-) (3531 bp)	CP018725 2580578-2581828 (-) (1251 bp)	CP018725 2581833-2583167 (-) (1335 bp)	CP018725 2586012-2587325 (-) (1314 bp)	CP018725 2588459-2590423 (-) (1965 bp)		CP018725 2604821-2607595 (-) (2775 bp)	CP018725 2607652-2608692 (-) (1041 bp)	CP018725 2608656-2610539 (-) (1884 bp)	CP018725 2610544-2611047 (-) (504 bp)	CP018725 2611053-2611847 (-) (795 bp)	CP018725 2612056-2612559 (-) (504 bp)	CP018725 2612643-2614136 (-) (1494 bp)	CP018725 2614141-2614650 (-) (510 bp)		CP018725 (-) (717 bp)	CP018725 2585000-2585902 (+) (903 bp)	CP018725 2615138-2615599 (+) (462 bp)	CP018725 2598930-2599652 (-) (723 bp)	CP018725 2603792-2604350 (-) (559 bp)		CP018725 2592236-2592523(-) (288 bp)
Xanthomonas euvesicatoria str. 85-10 (3Xeu)	Protein	AOY67492 (347 aa)	AOY67496.1 (1231 aa)	AOY67498 (191 aa)	AOY67499 (1176 aa)	AOY67500 (425 aa)	AOY67501 (444 aa)	AOY67504 (443 aa)	AOY67506 (655 aa)		AOY67522 (920 aa)	AOY67523 (346 aa)	AOY67524 (627 aa)	AOY67525 (167 aa)	AOY67526 (264 aa)	AOY67527 (167 aa)	AOY67528 (497 aa)	AOY69180 (169 aa)		AOY67497 (238 aa)	AOY67503 (293 aa)	AOY67529 (223 aa)		AOY67520.1	AOY67521.1	AOY69178 (98 aa)
	Region	CP017190.1 3158410-3159453 (-) (1044 bp)	CP017190.1 3169829-3173524 (-) (3696 bp)	CP017190.1 3174242-3174817 (-) (576 bp)	CP017190.1 3174814-3178344 (-) (3531 bp)	CP017190.1 3178341-3179618 (-) (1278 bp)	CP017190.1 3179600-3180934 (-) (1335 bp)	CP017190.1 3183517-3184848 (-) (1332 bp)	CP017190.1 3185713-3187680 (-) (1968 bp)		CP017190.1 3207850-3210612 (-) (2763 bp)	CP017190.1 3210669-3211709 (-) (1041 bp)	CP017190.1 3211673-3213556 (-) (1884 bp)	CP017190.1 3213561-3214064 (-) (504 bp)	CP017190.1 3214070-3214864 (-) (795 bp)	CP017190.1 3215068-3215571 (-) (504 bp)	CP017190.1 3215654-3217147 (-) (1494 bp)	CP017190.1 3217152-3217661 (-) (510 bp)		CP017190.1 3173529-3174245 (-) (717 bp)	CP017190.1 3182577-3183458 (+) (882 bp)	CP017190.1 3217971..3218642 (+) (672 bp)		CP017190.1	CP017190.1	CP017190.1
Xanthomonas perforans 91-118 (3Xp)	Protein	AQS77241.1 (347 aa)	AQS77237 (1233 aa)	AQS77235 (191 aa)	AQS77234 (1176 aa)	AQS77233 (425 aa)	AQS77232.1 (444 aa)	AQS77230 (443 aa)	AQS77228 (655 aa)		AQS77216.1 (920 aa)	AQS77215.1 (346 aa)	AQS77214.1 (627 aa)	AQS77213.1 (167 aa)	AQS77212.1 (264 aa)	AQS77211.1 (167 aa)	AQS77210 (497 aa)	AQS77209.1 (169 aa)		AQS77236.1 (238 bp)	AQS78840.1 (293 aa)	AQS77208 (223 aa)		/		/
	Region	CP019725.1 3176840-3177883 (+) (1044 bp)	CP019725.1 3162763-3166464 (+) (3702 bp)	CP019725.1 3161470-3162045 (+)	CP019725.1 3157943-3161473 (+) (3531 bp)	CP019725.1 3156669-3157946 (+) (1278 bp)	CP019725.1 3155353-3156687 (+) (1335 bp)	CP019725.1 3151439-3152770 (+) (1332 bp)	CP019725.1 3148607-3150574 (+) (1968 bp)		CP019725.1 3127481-3130243 (+) (2763 bp)	CP019725.1 3126384-3127424 (+) (1041 bp)	CP019725.1 3124537-3126420 (+) (1884 bp)	CP019725.1 3124029-3124532 (+) (504 bp)	CP019725.1 3123228-3124022 (+) (725 bp)	CP019725.1 3122513-3123016 (+) (504 bp)	CP019725.1 3120937-3122430 (+) (1494 bp)	CP019725.1 3120423-3120932 (+) (510 bp)		CP019725.1 3162042-3162758 (+) (576 bp)	CP019725.1 3152829-3153710 (-) (882 bp)	CP019725.1 3119438-3120109 (-) (672 bp)		/		/
X. fuscans subsp. aurantifolii str. ICPB10535 (3Xfa0)	Protein	EFF48792 (347 aa)	EFF48795 (1231 aa)	EFF47307 (189 aa)	EFF47308 (1176 aa)	EFF47309 (419 aa)	EFF47310 (444 aa)	EFF47313 (441 aa)	EFF47315 (655 aa)		EFF49307 (667 aa)	Deleted gene	EFF49306.1 (627 aa)	EFF49305 (167 aa)	EFF49304 (284 aa)	EFF49303 (167 aa)	EFF49302 (187 aa)	EFF47410 (167 aa)		EFF48796 (320 aa)	EFF47409 (223 aa)	EFF47312 (300 aa)		/		/
	Region	ACPY01000134 3593-4636 (-) (1044 bp)	ACPY01000134 13968-17663 (-) (3696 bp)	ACPY01000212 246-815 (-) (570 bp)	ACPY01000212 818-4348 (-) (3531 bp)	ACPY01000212 4345-5604 (-) (1260 bp)	ACPY01000212 5607-6941 (-) (1335 bp)	ACPY01000212 9525-10850 (-) (1326 bp)	ACPY01000212 11679-13646 (-) (1968 bp)		ACPY01000080 6380-8383 (+) (2004 bp)	Deleted gene	ACPY01000080 2695-4578 (+) (1884 bp)	ACPY01000080 2187-2690 (+) (504 bp)	ACPY01000080 1327-2181 (+) (855 bp)	ACPY01000080 684-1187(+) (504 bp)	ACPY01000080 40-603 (+) (564 bp)	ACPY01000208 31023-31526 (+) (504 bp)		ACPY01000134 17668-18630 (-) (963 bp)	ACPY01000208 30038-30709 (-) (672 bp)	ACPY01000212 8564-9466 (+) (903 bp)		/		/
X. fuscans subsp. aurantifolii str. ICPB 11122 (3Xfa1)	Protein	EFF43051 (347 aa)	EFF43054 (1176 aa)	EFF43055 (320 aa)	EFF43056 (1156 aa)	EFF43057 (419 aa)	EFF43058 (444 aa)	EFF43061 (441 aa)	EFF43063.1 (655 aa)		Deleted gene	EFF44646.1 (335 aa)	EFF44647 (627 aa)	EFF44648 (167 aa)	EFF44649 (284 aa)	EFF44650 (167 aa)	EFF44651 (497 aa)	EFF44652 (169 aa)		/	EFF43060 (300 aa)	EFF44653 (223 aa)		/		/
	Region	ACPX01000206 23591-24634 (-) (1044 bp)	ACPX01000206 33954-37484 (-) (3531 bp)	ACPX01000206 37489-38451 (-) (963 bp)	ACPX01000206 38774-42244 (-) (3471 bp)	ACPX01000206 42303-43562 (-) (1260 bp)	ACPX01000206 43565-44899 (-) (1335 bp)	ACPX01000206 47482-48807 (-) (1326 bp)	ACPX01000206 49636-51603 (-) (1968 bp)		Deleted gene	ACPX01000155 2503-3510 (-) (1008 bp)	ACPX01000155 3507-5390 (-) (1884 bp)	ACPX01000155 5395-5898 (-)	ACPX01000155 5904-6758 (-) (855 bp)	ACPX01000155 6898-7401 (-) (504 bp)	ACPX01000155 7481-8974 (-) (1494 bp)	ACPX01000155 8978-9487 (-) (510 bp)		/	ACPX01000206 46521-47423 (+) (903 bp)	ACPX01000155 9801-10472 (+) (672 bp)		/		/
X. citri str. 306 (3Xcc3)	Protein	AAM38947 (347 aa)	AAM38951 (1235 aa)	AAM38953 (176 aa)	AAM38954 (1176 aa)	AAM38955 (451 aa)	AAM38956.1 (444 aa)	AAM38957 (438 aa)	AAM38959 (678 aa)		AAM38975 (926 aa)	AAM38976 (346 aa)	AAM38977 (627 aa)	AAM38978 (167 aa)	AAM38979 (279 aa)	AAM38980 (167 aa)	AAM38981 (497 aa)	AAM38982 (169 aa)		AAM38952 (238 aa)	AAM38983 (223 aa)			AAM38972 (404 aa)	AAM38973 (136 aa)	/
	Region	AE008923 4818638-4819681 (-) (1044 bp)	AE008923 4829001-4832708 (-) (3708 bp)	AE008923 4833998-4837528 (-) (531 bp)	AE008923 4833998-4837528 (-) (3531 bp)	AE008923 4837525-4838880 (-) (1356 bp)	AE008923 4838787-4840121 (-) (1335 bp)	AE008923 4840701-4842017 (-) (1317 bp)	AE008923 4842849..4844885 (-) (2037 bp)		AE008923 4865531-4868311 (-) (2781 bp)	AE008923 4868367-4869407 (-) (1041 bp)	AE008923 4869371-4871254 (-) (1884 bp)	AE008923 4871259-4871762 (-) ( 504 bp)	AE0089234871768-4872607 (-) (840 bp)	AE008923 4872761-4873264 (-) (504 bp)	AE008923 4873345-4874838 (-) (1494 bp)	AE008923 4874842-4875351 (-) (510 bp)		AE008923 4832713-4833429 (-) (717 bp)	AE008923 4875665-4876336 (+) (672 bp)			AE008923 4862893-4864107 (+) (1215 bp)	AE008923 4864112..4864522 (+) (411 bp)	/
Xanthomonas phaseoli pv. manihotis (3Xpm)	Protein	WP_017156325 (347 aa)	WP_017160272 (1231 aa)	WP_017156332 (191 aa)	WP_017160271 (1176 aa)	WP_017159427 (426 aa)	WP_017156334 (444 aa)	WP_017156337 (444 aa)	WP_017156339 (655 aa)		Divided in two or gap gene_x000D_ frameshift	WP_029213047 (335 aa)	pseudo frameshifted	WP_017157737 (167 aa)	WP_017157738 (264 aa)	WP_008572542 (167 aa)	WP_017159437 (497 aa)	WP_017160264 (169 aa)		WP_017156331 (238 aa)	WP_017160262 (312 aa)	WP_017156336 (293 aa)		/		/
	Region	NZ_AKCZ0100006 66239-67282 (+) (1044 bp)	NZ_AKCZ0100006 53223-56918 (+) (3696 bp)	NZ_AKCZ0100006 51930-52505 (+) (576 bp)	NZ_AKCZ0100006 48403-51933 (+) (3531 bp)	NZ_AKCZ0100006 47126-48406 (+) (1281 bp)	NZ_AKCZ0100006 45810-47144 (+) (1335 bp)	NZ_AKCZ01000066 41894-43228 (+) (1335 bp)	NZ_AKCZ01000066 39062-41029 (+) (1968 bp)		NZ_AKCZ01000066 17243-19923 (+) (2681 bp)	NZ_AKCZ01000066 16179-17186 (+) (1008 bp)	NZ_AKCZ01000066 14294..>16150 (1857 bp)	NZ_AKCZ01000066 13786-14289 (+) (504 bp)	NZ_AKCZ01000066 12985-13779 (+) (795 bp)	NZ_AKCZ01000066 12278-12781 (+) (504 bp)	NZ_AKCZ01000066 10704-12197 (+) (1494 bp)	NZ_AKCZ01000066 10190-10699 (+) (510 bp)		NZ_AKCZ0100006 52502-53218 (+) (717 bp)	NZ_AKCZ01000066 <1-939 (+) (939 bp)	NZ_AKCZ01000066 43287-44168 (-) (882 bp)		/		/
CLUSTER I																				Non core Genes Cluster I
Genome	gene	impA/ tssA	ppkA	pppA/ impM	icmF/tssM	ompA/tssL	vasF/ tssK	fha1	vgrG/ tssI		clpV / tssH	impH / tssG	impG / tssF	GPW_gp25 / tssE	impE / tagJ	hcp / tssD	impD / tssC	impB / tssB		Proteins of Signal transduction mechanisms (PrpC)	DNA-binding transcriptional regulator (LysR)	ncRNA small RNA	Transposase / Insertion Sequence (IS family)
Xanthomonas perforans 91-118 (Xp)	Protein	AQS78564 (342 aa)	AQS75209 (967 aa)	AQS75211 (217 aa)	AQS75212 (1152 aa)	AQS75213 (438 aa)	AQS75214 (445 aa)	AQS75215 (461 aa)	AQS75217 (645 aa)		AQS75221 (900 aa)	AQS75222 (336 aa)	AQS75223 (625 aa)	AQS75224 (167 aa)	AQS75225 (277 aa)	AQS75226.1 XPE_01890 (167 aa)	AQS75227 XPE_01895 (505 aa)	AQS78566 (168 aa)		AQS75210 (240 aa)	AQS75207 (327 aa)	CP019725 (85 bp)	/
	Region	CP019725.1 401201-402229 (+) 1029 bp	CP019725.1 402721- 405624 (-) 2904 bp	CP019725.1 406340- 406993 (-) 654 bp	CP019725.1 406990- 410448 (-) 3459 bp	CP019725.1 410452-411768 (-) 1317 bp	CP019725.1 411770-413107 (-) 1338 bp	CP019725.1 413104-414489 (-) 1386 bp	CP019725.1 415034-416971 (-) 1938 bp		CP019725.1 420185-422887 (-) 2703 bp	CP019725.1 422920-423930 (-) 1011 bp	CP019725.1 423894-425771 (-) 1878 bp	CP019725.1 425774-426277 (-) (504 bp)	CP019725.1 426265-427098 (-) 834 bp	CP019725.1 427131-427634 (-) (504 bp)	CP019725.1 427734-429251 (-) (1518 bp)	CP019725.1 429244-429750 (-) (507 bp)		CP019725.1 405621-406343 (-) 723 bp	CP019725.1 400209-401192 (+) 984 bp	CP019725 locus tag: XPE_01790 ncRNA 402288-402372	/
Xanthomonas euvesicatoria str. 85-10 (Xeu)	Protein	AOY69055 (342 aa)	AOY65711 (967 aa)	AOY65709 (217 aa)	AOY65708 (1152 aa)	AOY65707 (438 aa)	AOY65706 (445 aa)	AOY65705 (461 aa)	AOY65703 (645 aa)		AOY65698 (912 aa)	AOY65697 (336 aa)	AOY65696 (625 aa)	AOY65695.1 (167 aa)	AOY69053 (277 aa)	AOY65694.1 (167 aa)	AOY65693 (505 aa)	AOY69052 (168 aa)		AOY65710 (240 aa)	AOY65713 (292 aa)	CP017190 (85bp)	/
	Region	CP017190.1 803859-804887 (-) 1029 bp	CP017190.1 800464-803367 (+) 294 bp	CP017190.1 799095-799748 (+) 654 bp	CP017190.1 795640-799098 (+) 3459 bp	CP017190.1 794320-795636 (+) 1317 bp	CP017190.1 792981-794318 (+) 1338 bp	CP017190.1 791599-792984 (+) 1386 bp	CP017190.1 789117-791054 (+) 1938 bp		CP017190.1 782692-785430 (+) 2739 bp	CP017190.1 781649-782659 (+) 1011 bp	CP017190.1 779808-781685 (+) 1878 bp	CP017190.1 779302-779805 (+) (504 bp)	CP017190.1 778481-779314 (+) 834 bp	CP017190.1 777945-778448 (+) (504 bp)	CP017190.1 776328-777845 (+) (1518 bp)	CP017190.1 775829-776335 (+) (507 bp)		CP017190.1 799745-800467 (+) 723 bp	CP017190.1 804896-805774 (-) 879 bp	CP017190 803716..803800 (-) 85 bp	/
Xanthomonas oryzae pv. oryzicola str. BLS 256 (XocB)	Protein	XOC_2523	AEQ96643 (967 aa) XOC_2525	AEQ96645 (212aa) XOC_2527	AEQ96646 (1152 aa) XOC_2528	AEQ96647 (438 aa) XOC_2529	AEQ96648 (445 aa) XOC_2530	AEQ96649 (465 aa) XOC_2531	AEQ96651 (692 aa) XOC_2533		AEQ96655 (901 aa) XOC_2537	AEQ96656 (336 aa) XOC_2538	AEQ96657.1 (625 aa) XOC_2539	AEQ96658.1 (167 aa) XOC_2540	AEQ96659 (277 aa) XOC_2541	AEQ96660.1 (167 aa) XOC_2542	AEQ96661.1 (500 aa) XOC_2543	AEQ96662 (211 aa) XOC_2544		AEQ96644 (240 aa) XOC_2526	AEQ96641 (326 aa) XOC_2522	/	AEQ96654 (338 aa)
	Region	CP003057 pseudo 1029 bp ImpA-related N-terminal family;	CP003057.2 2563231-2566134 (-) 2904 bp	CP003057.2 2566850-2567488 (-) 639 bp	CP003057.2 2567494-2570952 (-) 3459 bp	CP003057.2 2570956-2572272 (-) 1317 bp	CP003057.2 2572274-2573611 (-) 1338 bp	CP003057.2 2573608-2575005 (-) 1398 bp	CP003057.2 2575559-2577637 (-) 2079 bp		CP003057.2 2580937-2583642 (-) 2706 bp	CP003057.2 2583675-2584685 (-) 1011 bp	CP003057.2 2584649-2586526 (-) 1878 bp	CP003057.2 2586530-2587033 (-) (504)	CP003057.2 2587021-2587854 (-) 834 bp	CP003057.2 2587890-2588393 (-) (504 bp)	CP003057.2 2588493-2589995 (-) (1503 bp)	CP003057.2 2590000-2590635 (-) (636 bp)		CP003057.2 2566131-2566853 (-) (723 bp)	CP003057.2 2560718-2561698 (+) 981 bp	/	CP003057.2 2579280-2580296 (-) (1017 bp)
Xanthomonas oryzae pv. oryzae str. MAFF311018 (XooM)	Protein	BAE69641 (342 aa)	BAE69643 (967 aa)	BAE69645 (215 aa)	BAE69646 (1152 aa)	BAE69647 (438 aa)	BAE69648 (445 aa)	BAE69649 (463 aa)	BAE69651 (682 aa)		BAE69654 (901 aa)	BAE69655.1 (336 aa)	BAE69656 (625 aa)	BAE69657.1 XOO2902 (167 aa)	BAE69658.1 (277 aa)	BAE69659.1 XOO2904 (167 bp)	BAE69660.1 (523 aa)	BAE69661 XOO2906 (211 aa)		BAE69644 (240 aa)	BAE69640 326 aa	/	BAE69653 83 aa
	Region	AP008229.1 3258047-3259075 (-) 1029 bp	AP008229.1 3259571-3262474 (-) 2904 bp	AP008229.1 3263190-3263837 (-) 648 bp	AP008229.1 3263834-3267292 (-) 3459 bp	AP008229.1 3267296-3268612 (-) 1317 bp	AP008229.1 3268614.-269951 (-) 1338 bp	AP008229.1 3269948-3271339 (-) 1392 BP	AP008229.1 3271884-3273932 (-) 2049 bp		AP008229.1 3276177-3278882 (-) 2706 bp	AP008229.1 3278915-3279925 (-) 1011 bp	AP008229.1 3279889-3281766 (-) 1878 bp	AP008229.1 3281770-3282273 (-) (504 bp)	AP008229.1 3282261-3283094 (-) 834 bp	AP008229.1 3283130-3283633 (-) (504 bp)	AP008229.1 3283733-3285304 (-) (1572 bp)	AP008229.1 3285240-3285875 (-) (636 bp)		AP008229.1 3262471-3263193 (-) 723 bp	AP008229.1 3257058-3258038 (+) 981 bp	/	AP008229.1 3274619-3274870 (-) (252 bp)
Xanthomonas oryzae pv. oryzae str. KACC10331 (XooK)	Protein	AAW76288 (346 aa)	AAW76289 (967 aa)	AAW76291 (217 aa)	AAW76292 (1152 aa)	Deleted gene	AAW76293 (438 aa)	AAW76294 923 aa	AAW76297 (682 aa)		AAW76299 (932 aa)	AAW76300.1 (346 aa)	AAW76301 (625 aa)	AAW76302.1 (167 aa)	AAW76303 (277 aa)	AAW76304.1 (167 aa) XOO3050	AAW76305 (505 aa) XOO3051	AAW76306 (231aa) XOO3052		AAW76290 (240 aa)	AAW76287 326 LysR	/	AAW76298 (83aa)
	Region	AE013598.1 3258391-3259431 (+) 1041 bp	AE013598.1 3259927-3262830 (-) 2904 bp	AE013598.1 3263546-3264199 (-) 654 bp	AE013598.1 3264190-3267648 (-) 3459 bp	Deleted gene	AE013598.1 3267652-3268968 (-) 1317 bp	AE013598.1 3268970-3271741 (-) 2772 bp	AE013598.132 72286-3274334 (-) 2049 bp		AE013598.1 3276579-3279377 (-) 2799 bp	AE013598.1 3279317-3280357 (-) (1041 bp)	AE013598.1 3280291-3282168 (-) 1878 bp	AE013598.1 3282172-3282675 (-) (504 bp)	AE013598.1 3282663-3283496 (-) 834 bp	AE013598.1 3283532-3284035 (-) (504 bp)	AE013598.1 3284135-3285706 (-) (523 aa)	AE013598.1 3285642-3286337 (-) (696 bp)		AE013598.1 3262827-3263549 (-) 723 bp	AE013598.1 3257414-3258394 (+) 981 bp	/	AE013598.1 3275021-3275272 (-) (252 bp)
Xanthomonas oryzae pv. oryzae str. PXO99 (XooP)	Protein	ACD58225 (342 aa)	ACD58223 (967 aa)	ACD58221 (212 aa)	ACD58220 (1152 aa)	ACD58219 (438 aa)	ACD58218 (445 aa)	ACD58217 (470 aa)	ACD58201.1 (920 aa)	ACD58215 (645 aa)	ACD58212 (901 aa)	ACD58211.1 (336 aa)	ACD58210 (625 aa)	ACD58209.1 PXO_00262 (167 aa)	ACD58208 (277 aa)	ACD58207.1 (167 aa)	SciI ACD58206.1 (500 aa)	ACD58205 (150 aa) PXO_00266		ACD58222 (216 aa)	ACD58226 (315 aa)	/	ACD58202.1 (154 aa)	ACD58203.1 (197 aa)	ACD58204 (322 aa)
	Region	CP000967.2 1619235-1620263 (-) 1029 bp	CP000967.2 1615836-1618739 (+) 2904 bp	CP000967.2 1614482-1615120 (+) 639 bp	CP000967.2 1611018-1614476 (+) 3459 bp	CP000967.2 1609698-1611014 (+) 1317 bp	CP000967.2 1608359-1609696 (+) 1338 bp	CP000967.2 1606950-1608362 (+) 1413 bp	CP000967.2 1586901-1589663 (-) (2763 bp)	CP000967.2 1604468-1606405 (+) 1938 bp	CP000967.2 1599406-1602111 (+) 2706 bp	CP000967.2 1598363-1599373 (+) 1011 bp	CP000967.2 1596522-1598399 (+) 1878 bp	CP000967.2 1596015-1596518 (+) (504 bp)	CP000967.2 1595194-1596027 (+) 834 bp	CP000967.2 1594655-1595158 (+) (504 bp)	CP000967.2 1593053-1594555 (+) (1503 bp)	CP000967.2 1592596-1593048 (+) (453 bp)		CP000967.2 1615189-1615839 (+) 651 bp	CP000967.2 1620272-1621219 (-) 948 bp	/	CP000967.2 1589957..1590421(+) (465 bp)	CP000967.2 1590402-1590995 (+) (594 bp)	CP000967.2 1591208-1592176 (-) (969 bp)
Xanthomonas campestris pv. musacearum NCPPB 4380 (XvmN)	Protein	KFA05589 (342 aa)	KFA05530 (865 aa)	KFA05532 (217 aa)	KFA05524 (1065 aa)	KFA05525 (438 aa)	KFA05526 (445 aa)	KFA05527 (461 aa)	KFA05508 (645 aa)		KFA05512 (901 aa)	KFA05513 (336 aa)	KFA05514 (625 aa)	KFA05515 (167 aa)	KFA05516 (277 aa)	KFA05517 (167 aa)	KFA05518 (504 aa)	KFA05519 (175 aa)		KFA05531 (240 aa)	KFA05588 (326 aa)	KB372924 sX9	/	/	/
	Region	AKBG01000266.1 19975-21003 (+) 1029 bp	AKBG01000267.1 1-2595 (-) 2595 bp	AKBG01000267.1 3311-3964 (-) 654 bp	AKBG01000268 (-) <1-3196 (-) 3198 bp	AKBG01000268.1 3200- 4516 (-) (1317 bp)	AKBG01000268.14518-5855 (-) (1338 bp)	AKBG01000268 5852-7237 (-) (1386 bp)	AKBG01000269.1367- 2304 (-) (1938bp)		AKBG01000269.1 4799-7504 (-) (2706 bp)	AKBG01000269.1 7536-8546 (-) (1011 bp)	AKBG01000269.1 8510-10387 (-) 1878 bp	AKBG01000269.1 10391-10894 (-) (504 bp)	AKBG01000269.1 10882-11715 (-) 834 bp	AKBG01000269.1 11751-12254 (-) (504 bp)	AKBG01000269.1 12354-13868 (-) (1515 bp)	AKBG01000269.1 13861-14388 (-) (528 bp)		AKBG01000267.1 2592-3314 (-) 723 bp	AKBG01000266.1 18986-19966 (+) 981 bp	KB372924 locus tag: KWQ_0119690 ncRNA 144176- 144251 76 bp	/	/	/
Xanthomonas vasicola pv. musacearum JCVI (Xvm0)	Protein	NT01XV3691 (342 AA)	NT01XV3693 (965 aa)	NT01XV3695 (217 aa)	NT01XV3696 (553aa) ,NT01XV3697 (596 aa)	NT01XV3698 (102 aa), NT01XV3699 (331 aa)	NT01XV3700 (391aa)	NT01XV3702 (458 aa)	NT01XV3704 (645 aa)		NT01XV3709 (845 aa)	NT01XV3710 (418 aa)	NT01XV3712 (487 aa)	NT01XV3713 (167 aa)	NT01XV3714 (277 aa)	NT01XV3715 (167 aa)	NT01XV3716 (500 aa)	NT01XV3717 (227 aa)		NT01XV3694 (240 aa)	NT01XV3690_1 (315 aa)	/	NT01XV3718 (76 aa)	NT01XV3719 (157 aa)
	Region	NT01XV3691 (1029 BP)	NT01XV3693 (2898 bp)	NT01XV3695 (654 bp)	NT01XV3696 (1662 bp), NT01XV3697 (1791 bp)	NT01XV3698 (309 bp), NT01XV3699 (996 bp)	NT01XV3700 (1176 bp)	NT01XV3702 (1377 bp)	NT01XV3704 (1938 bp)		NT01XV3709 (2538 bp)	NT01XV3710 (1257 bp)	NT01XV3712 (1464 bp)	NT01XV3713 (504 bp)	NT01XV3714 (834 bp)	NT01XV3715 (504 bp)	NT01XV3716 (1503 bp)	NT01XV3717 (684 bp)		NT01XV3694 (723 bp)	NT01XV3690_1 (948 BP)	/	NT01XV3718 (231 bp)	NT01XV3719 (474 bp)
Xanthomonas vasicola pv. vasculorum str. NCPPB 702 (XvvN)	Protein	WP_010373396.1 (342 aa)	XVASC702_RS18725	WP_010373406 (217 aa)	WP_017113161.1 gap	WP_010373409 (438 aa)	WP_010373410.1 (445 aa)	WP_017113159.1 (461 aa)	WP_010373414.1(645 aa)		WP_010373420.1 (917 aa)	WP_017113157.1 (337 aa)	WP_010373425.1 (625 aa)	WP_010373427.1 (167aa)	WP_010373429.1 (277 aa)	WP_010373431.1 (167 aa)	WP_017116051 (504 aa)	WP_010378642.1 (175 aa)		WP_010373404.1 (240 aa)	WP_026112883.1 (326 aa) transcriptonal regulator	RF02228	WP_026113023 (133aa)
	Region	NZ_GG699328.2 126587-127615 (+) (1029 bp)	NZ_GG699328 127788-128114 (-) 2903 bp frameshifted	NZ_GG699328.2 131729- 132382 (-) (654 bp)	NZ_GG699328.2 (132379- 135828) (-) gap	NZ_GG699328.2 135832-137148 (-) (1317 bp)	NZ_GG699328.2 137150-138487 (-)(1338 bp)	NZ_GG699328.2 138484- 139889 (-) (1407 bp)	NZ_GG699328.2 140434-142371 (-) (1938 bp)		NZ_GG699328.2 144662-147415 (-) (2754 bp)	NZ_GG699328.2 147447-148461 (-) (1014 bp)	NZ_GG699328.2 148425-150302 (-) (1878 bp)	NZ_GG699328.2 150306-150809 (-) (504 bp)	NZ_GG699328.2 150797-151630 (-) (834 bp)	NZ_GG699328.2 151666-152169 (-) (504 bp)	NZ_GG699328.2 152269-153783 (-) (1515 bp)	NZ_GG699328.2 153776-154303 (-) (528 bp)		NZ_GG699328.2 131010- 131732 (-) (723 bp)	NZ_GG699328.2 125598-126578 (+) (981 bp)	NZ_GG699328.2 locus_tag="XVASC702_RS22840" ncRNA 127676-127751	NZ_GG699328.2 155042-155443 (+) (402 bp)
CLUSTER II																											Non core Genes Cluster II
Genome	gene	icmF/tssM	ompA/tssL	impA/ tssA	vgrG/ tssI					clpV / tssH	impH / tssG	vasA / evpF	lysozyme	hcp / tssD	impD / EvpB	vipA / evpA	pilW TPR repeat	sciN	vasF/ tssK - VasE/ impJ			DotU / impK			pppA/ tagF		Transposase / Insertion Sequence (IS family)
Xanthomonas oryzae pv. oryzae str. PXO99 (2XooP)	Protein	ACD57961.1 (1230 aa) PXO_04696	ACD57963.1 (268 aa) PXO_04698	ACD57964.1 (357 aa) PXO_04699	ACD57965.1 979 aa PXO_04700	ACD57977 (564 aa) PXO_04713	ACD57978 (336 aa) PXO_04712	ACD60322.1 (849 aa) PXO_02054		ACD60325.1 (910 aa) PXO_02051	ACD60326.1 (363 aa) PXO_02050	ACD60327.1 (611 aa) PXO_02049	ACD60328.1 (162 aa) PXO_02048	ACD60330.1 (165 aa) PXO_02047	ACD60331.1 (498 bp) PXO_02046	ACD60332.1 (166 aa) PXO_02045	ACD60333.1 (162 aa) PXO_02044	ACD60334.1 (202 aa) PXO_02043	ACD60335.1 (433 aa) PXO_02042			/			/		ACD57971.1 (322 aa) PXO_04719				ACD57974.1 (345 aa) PXO_04716
	Region	CP000967.2 1314047-1317739 (+) (3693 bp)	CP000967.2 1318716-1319522 (+) 867 bp	CP000967.2 1319575-1320648 (-)1074 bp	CP000967.2 1321634-1324573 (+) 2940 bp	CP000967.2 1337690-1339384 (+) (1695 bp)	CP000967.2 1339348-1340358 (+) (1011 bp)	CP000967.2 3853500-3856049 (-) (2550 bp)		CP000967.2 3856759- 3859491 (-) (2733 bp)	CP000967.2 3859577- 3860668 (-) (1092 bp)	CP000967.2 3860632-3862467 (-) (1836 bp)	CP000967.2 3862470-3862958 (-) (489 bp)	CP000967.2 3863106-3863603(-) (498 bp)	CP000967.2 3863745-3865241 (-) (1497 bp)	CP000967.2 3865245-3865745(-) (501 bp)	CP000967.2 3865792-3866280(-) (489 bp)	CP000967.2 3866667-3867275(+) (609 bp)	CP000967.2 3867460-3868761(+) 1302 bp			/			/		CP000967.2 1331143-1332111 (-) 969 bp				CP000967.2 1334688-1335725 (-) (1038 bp)
Xanthomonas oryzae pv. oryzae str. KACC10331 (2Xook)	Protein	AAW76771.1 (1245 aa) XOO3517	AAW76769.1 (272 aa) XOO3515	AAW76768.1 (353 aa) XOO3514	AAW76728 (529 aa) XOO3474	AAW76740 (845 aa) XOO3486	AAW76742 (477 aa)	AAW76744 (753 aa)		AAW76729.1 (909 aa) XOO3475	AAW76730.1 (363 aa) XOO3476	AAW76731.1 (611 aa) XOO3477	AAW76732 (162 aa) XOO3478	AAW76733.1 (165 aa) XOO3479	AAW76734 (498 aa) XOO3480	AAW76735 (166 aa) XOO3481	/	AAW76737 (217 aa) XOO3483	AAW76738 (475 aa) XOO3484			AAW76739.1 (263 aa)			AAW76770.1 (327 aa) XOO3516		AAW76745 (407 aa)				ABJ90005.1 (178 aa)
	Region	AE013598.1 3781816..3785553 (-) (3738 bp)	AE013598.1 3780021-3780839 (-) (819 bp)	AE013598.1 3778907-3779968 (+) (1062 bp)	AE013598.1 3721305-3722894 (-) (1590 bp)	AE013598.1 3736169-3738706 (+) (2538 bp)	AE013598.1 3742460-3743893 (+) (1434 bp)	AE013598.1 3746714-3748975 (+) (2262 bp)		AE013598.1 3723371-3726100 (-) 2730 bp	AE013598.1 3726186-3727277 (-) (1092 bp)	AE013598.1 3727241-3729076 (-) (1836 bp)	AE013598.1 3729079-3729567 (-) (489 bp)	AE013598.1 3729715-3730212 (-) (498 bp)	AE013598.1 3730354-3731850 (-) (1497 bp)	AE013598.1 3731854-3732354 (501 bp)	/	AE013598.1 3733231-3733884 (+) (654 bp)	AE013598.1 3733943-3735370 (+) (1428 bp)			AE013598.1 3735367-3736158 (+) (792 bp)			AE013598.1 3780836-3781819 (-) 984 bp		AE013598.1 3751166-3752389 (+) (1224 bp)				AE013598.1 3789579-3790115 (+) (537 bp)
Xanthomonas oryzae pv. oryzae str. MAFF311018 (2XooM)	Protein	BAE70074 (1230 aa) XOO3319	BAE70072 (266 aa)XOO3317	BAE70071.1 (357 aa) XOO3316	BAE70041 (920 aa) XOO3286	BAE70054 (905 aa) XOO3299	BAE70055 (656 aa) XOO3300	BAE70059 (889 aa) XOO3304	BAE70069 (938 aa) XOO3314	BAE70043 (909 aa) XOO3288	BAE70044 (363 aa) XOO3289	BAE70045 (611 aa) XOO3290	BAE70046 (162 aa) XOO3291	BAE70047 (165 aa) XOO3292	BAE70048 (498 aa) XOO3293	XOO3294 BAE70049 (166 aa) XOO3294	/	BAE70051(202 aa) XOO3296	BAE70052 (444 aa) XOO3297			BAE70053 (262 aa) XOO3298			BAE70073.1(327 aa) XOO3318		BAE70079 (178 aa) XOO3324
	Region	AP008229 3781210-3784902 (-) (3693 bp)	AP008229 3779427-3780227 (-) (801bp)	AP008229 3778301-3779374 (+) (1074 bp)	AP008229 3735707-3738469 (-) (2762 bp)	AP008229 3751746-3754463(+) 2718 bp	AP008229 3755996-3757966 (+) (1971 bp)	AP008229 3762012-3764681 (-) (2670 bp)	AP008229 3774535-3777351 (-) (2817 bp)	AP008229 37389473741676 (-) 2730 bp	AP008229 3741762-3742853 (-) (1092 bp)	AP008229 3742817-3744652(-) (1836 bp)	AP008229 3744655-3745143(-) (489 bp)	AP008229 3745291-3745788(-) (498 bp)	AP008229 3745930-3747426 (-) (1497 bp)	AP008229 3747430..3747930(-)(501 bp)	/	AP008229 3748853-3749461(+) (609 bp)	AP008229 3749613-3750947(+) (1335 bp)			AP008229 3750947-3751735(+) (789 bp)			AP008229 3780230-3781213 (-) (984 bp)		AP008229 3788973-3789509 (+) ( 537 bp)
Xanthomonas oryzae pv. oryzicola str. BLS 256 (2XocB)	Protein	AEQ95495 (1245 aa) XOC_1309	AEQ95497 (226 aa) XOC_1311	XOC_1312 (357 aa)	AEQ95500 (941 aa) XOC_1315	AEQ95511.1 (762 aa) XOC_1326	AEQ95512 (771 aa) XOC_1327	AEQ95522 (845 aa) XOC_1337	AEQ95527 (559 aa) XOC_1342	vgrG:AEQ95533 (845 aa) XOC_1348	AEQ95544 (363 aa) XOC_1359	AEQ95543 (611 aa) XOC_1358	AEQ95542 (162 aa) XOC_1357	AEQ95540 (165 aa) XOC_1355	AEQ95539 (498 aa) XOC_1354	AEQ95538 (166 aa) XOC_1353	/	AEQ95536 (202 aa) XOC_1351	AEQ95514 (296 aa) XOC_1329	AEQ95524 (296 aa) XOC_1339	AEQ95535 (444 aa) XOC_1350	AEQ95513 (266 aa) XOC_1328	AEQ95523 (263 aa) XOC_1338	AEQ95534 (263 aa) XOC_1349	AEQ95496 (327 aa) XOC_1310		AEQ95518.1	AEQ95519.1	AEQ95520 (322 aa) XOC_1335	AEQ95528 (448 aa) XOC_1343	AEQ95529 (37 aa) XOC_1344	AEQ95530 (280 aa)	AEQ95531 (87 aa) XOC_1346
	Region	CP003057 1282244-1285981 (+) (3738 bp)	CP003057 1287072-1287752 (+) (681 bp)	CP003057 1287805..1288878 (-) (1074 bp) ImpA, N-terminal; nonfunctional but has the domain	CP003057 1289820-1292645 (+) (2826 bp)	CP003057 1302902-1305190 (+) (2289 bp)	CP003057 1305232-1307547 (-) (2316 bp)	CP003057 1320233-1322770 (-) (2538 bp)	CP003057 1327177-1328856 (-) (1680 bp)	CP003057 1335402-1337939 (-) (2538 bp)	CP003057 1346830-1347921(+) (1092 bp)	CP003057 1345031-1346866(+) (1836 bp)	CP003057 1344540-1345028(+) (489 bp)	CP003057 1343895-1344392 (+) (498 bp)	CP003057 1342257-1343753 (+) (1497 bp)	CP003057 1341753-1342253 (+) (501 bp)	/	CP003057 1340224-1340832(-) (609 bp)	CP003057 1308346-1309236 (-) (891bp)	CP003057 1323569-1324459 (-) (891 bp)	CP003057 1338738-1340072(-) (1335 bp)	CP003057 1307558-1308349 (-) (792 bp)	CP003057 1322781-1323572 (-) (792 bp)	CP003057 1337950-1338741 (-) (792 bp)	CP003057 1285978-1286961 (+) (984 bp)		CP003057	CP003057	CP003057 1315381-1316349 (-) (969 bp)	CP003057 1328939-1330285 (-)	CP003057 1330286-1330399 (-) (114 bp)	CP003057 1330421-1331263 (-) (843 bp)	CP003057 1331257..1331520 (-) (264 bp)
Orange	Gap
Red	Frameshifted

## Sheet: S6
Table S6: Results of the search for T6SS-encoding genes in the genomes of Xanthomonas perforans (Xp 91-118), Xanthomonas cassavae str. CFBP4642 and Xanthomonas axonopodis str. 29 with EDGAR 2.0. EDGAR displays the orthologous genes in each genome. For each gene, the nomenclature and annotation are denoted.
Genome / gene	Xanthomonas_perforans_91_118_CP019725	ALL_Xanthomonas_campestris_pv_vesicatoria_str_85_10_NZ_CP017190	ALL_Xanthomonas_campestris_pv_vesicatoria_str_85_10_NC_007508	Xanthomonas_axonopodis_pv_citri_str_306_NC_003919	Xanthomonas_cassavae_CFBP_4642_NZ_CM002139	Xanthomonas_axonopodis_Xac29_1_NC_020800
impB	XPE_13945	BHE83_RS13730	IS_RS22350	XAC_RS20885	XCSCFBP4642_RS0100185	XAC29_RS43645
	type VI secretion system-associated protein	type VI secretion system-associated protein	type VI secretion system-associated protein	type VI secretion system-associated protein	type VI secretion system-associated protein	type VI secretion system-associated protein
impD	XPE_13950	BHE83_RS13725	IS_RS22345	XAC_RS20880	XCSCFBP4642_RS0100180	XAC29_RS43640
	EvpB family type VI secretion protein	type VI secretion protein EvpB	type VI secretion protein EvpB	type VI secretion protein EvpB	type VI secretion protein EvpB	type VI secretion protein EvpB
hcp	XPE_13955	BHE83_RS13720	IS_RS22340	XAC_RS20865	XCSCFBP4642_RS0100165	XAC29_RS43635 hypothetical protein
	hypothetical protein	hypothetical protein	hypothetical protein	hypothetical protein	hypothetical protein	hypothetical protein
impE	XPE_13970	BHE83_RS13710	IS_RS22330	XAC_RS20865	XCSCFBP4642_RS0100165	XAC29_RS43625
	type VI secretion system lysozyme	hypothetical protein	hypothetical protein	hypothetical protein	hypothetical protein	hypothetical protein
impG	XPE_13975	BHE83_RS13705	IS_RS22325	XAC_RS20860	XCSCFBP4642_RS0100160	XAC29_RS43620
	type VI secretion system protein ImpG	type VI secretion system protein ImpG	type VI secretion system protein ImpG	type VI secretion system protein ImpG	type VI secretion system protein ImpG	type VI secretion system protein ImpG
impH	XPE_13980	BHE83_RS13700	IS_RS22320	XAC_RS20855	XCSCFBP4642_RS0100155	XAC29_RS43615
	type VI secretion protein	type VI secretion protein	type VI secretion protein	type VI secretion protein	type VI secretion protein	type VI secretion protein
clpV	XPE_13985	BHE83_RS13695	IS_RS22315	XAC_RS20850	XCSCFBP4642_RS0100155	XAC29_RS43610
	ClpV1 family T6SS ATPase	ClpV1 family T6SS ATPase	ClpV1 family T6SS ATPase	ClpV1 family T6SS ATPase	type VI secretion protein	ClpV1 family T6SS ATPase
proline-alanine-alanine-arginine (PAAR) domain	XPE_14060	BHE83_RS13615	IS_RS22235	XAC_RS20790	XCSCFBP4642_RS0100115	XAC29_RS43555
	type VI secretion protein	type VI secretion protein	type VI secretion protein	type VI secretion protein	type VI secretion protein	type VI secretion protein
vgrG	XPE_14070	BHE83_RS13605	IS_RS22225	XAC_RS20780	XCSCFBP4642_RS0100105	XAC29_RS43545
	type IV secretion protein Rhs	type IV secretion protein Rhs	type IV secretion protein Rhs	hypothetical protein	type IV secretion protein Rhs	hypothetical protein
vasF	XPE_14095	BHE83_RS13580	IS_RS22200	XAC_RS20765	XCSCFBP4642_RS0100090	XAC29_RS43530
	type VI secretion protein	type VI secretion protein	type VI secretion protein	type VI secretion protein	type VI secretion protein	type VI secretion protein
icmF	XPE_14105	BHE83_RS13570	IS_RS22190	XAC_RS20755	XCSCFBP4642_RS0100080	XAC29_RS43520
	type VI secretion protein	type VI secretion protein	type VI secretion protein	type VI secretion protein	type VI secretion protein	type VI secretion protein
pppA	XPE_14110	BHE83_RS13565	IS_RS22185	XAC_RS20750	XCSCFBP4642_RS0100075	XAC29_RS43515
	type VI secretion-associated protein	type VI secretion-associated protein	type VI secretion-associated protein	type VI secretion-associated protein	type VI secretion-associated protein	type VI secretion-associated protein
impA	XPE_14140	BHE83_RS13535	IS_RS22155	XAC_RS20720	XCSCFBP4642_RS0123135	XAC29_RS43485
	type VI secretion protein	type VI secretion protein	type VI secretion protein	type VI secretion protein	type VI secretion protein	type VI secretion protein

## Sheet: S7
Table S7. Localization, protein family and motif prediction of T6SS proteins in Xpm. The core proteins of T6SS were subjected to in silico analyses for subcellular localization using PSORT, prediction of transmembrane domains (TMpred), domain prediction (INTERPRO, CDD and PRODOM) and protein families (Pfam) and motifs (Motif finder and MOTIF search). The colors follow the same guidelines as in Fi…
Protein	Possible localization	Transmembrane regions	Domains	Protein families	Motifs
ImpA	Cytoplasmic	No	VI_chp_8	impA-rel N super family	No
PpkA	Unknown Cytoplasmic Membrane-Outer Membrane	N-terminus outside 2 strong transmembrane helices	PKc	PKc-like super family	Leucine zipper patter, Protein kinases ATP-binding region signature, Serine/Threonine protein kinases active-site signature
PppA	Unknown	No	PP2C	PP2Cc super family	No
IcmF1	Cytoplasmic Membrane	N-terminus outside 6 strong transmembrane helices	VI_IcmF	IcmF-related super family, DUF2094 super family	No
OmpA	Cytoplasmic Membrane	N-terminus inside 2 strong transmembrane helices	OmpA	OmpA_C-like, DUF2077 super family	Leucine zipper pattern
VasF	Cytoplasmic	No	VI_chp_4, IPR010263 DUF876	DUF876 super family	No
Fha1	Cytoplasmic	No	VI_FHA	FHA super family	No
VgrG	Cytoplasmic	N-terminus outsid 2 strong transmembrane helices	VI_Rhs_Vgr, 5[PHA02596] baseplate hub subunit and tail lysozyme, COG3501	phage_base_V super family	No
ClpV 1	Cytoplasmic	N-terminus outside 2 strong transmembrane helices	VI_ClpV1	AAA+	Chaperonins clpA/B signature 2
ClpV 2	Cytoplasmic	No	VI_ClpV1	AAA+, C-terminal D2-small domain of ClpB protein	Chaperonins clpA/B signature 1
ImpH	Unknown and Signal peptide detected	N-terminus inside 1 strong transmembrane helices	IPR010732, VI_chp_1	DUF1305 super family	No
VasA	Cytoplasmic	N-terminus inside 2 strong transmembrane helices	DUF879, IPR010272 T6SS_VCA0110 (VI_chp_6)	COG3519 super family	No
ImpE	Unknown	No	ImpE, IPR009211 Virulence_prot_SciE-typ	ImpE	No
Hcp	Extracellular	No	PR008514 Virulence_fac_secretion_app	DUF796	Microbodies C-terminal targeting signal
ImpD/SciI	Cytoplasmic	N-terminus inside 1 strong transmembrane helices	DUF877, IPR010269 (VI_chp_2)	COG3517 super family	Microbodies C-terminal targeting signal Lipocalin signature
ImpB	Cytoplasmic	No	PD034894, IPR008312 UCP028301(VI_chp_5)	DUF770	No

## Sheet: S8
Table S8. Insertion sequences in the T6SS. The clusters of the T6SS of Xeu, Xcc3 and Xpm were examined for IS families and groups, defined in the database ISfinder (Siguier et al., 2006).
IS Family	Group	significant alignments	Origin	Score	E-value	Gene ID	Name of Gene
IS3	IS407	IS476	Xanthomonas campestris pv. euvesicatoria 81-23 race 2	2430	0.0	3730276- XCV4234	IS1477 transposase
IS4	IS10	ISXac1	Xanthomonas citri pv. citri	2676	0.0	1158208- XAC4137	ISxac1 transposase
IS3	IS407	IS1389-B	Xanthomonas campestris pv. amaranthicola	1370	0.0	xamn_chr15 0123	IS1404 transposase
